# Supplementary material for: Incidence and Outcomes of Valve-in-Valve Transcatheter Aortic Valve Implantation in Failed Bioprosthetic Valves
Source: J Clin Med. 2023 Sep 9;12(18):5868. doi: 10.3390/jcm12185868 (PMC10531770; doi:10.3390/jcm12185868)
Supplement: Supplementary file 1 [file jcm-12-05868-s001.zip]

Archive with 1 entries (1 files):
- jcm-2516826-supplementary.pdf
